# Supplementary material for: mlstverse-web: advancing real-time identification of mycobacteria from sputum using targeted sequencing NALC-Seq
Source: Funct Integr Genomics. 2025 May 21;25(1):105. doi: 10.1007/s10142-025-01609-x (PMC12095390; doi:10.1007/s10142-025-01609-x)
Supplement: Supplementary file 1 — Supplementary file1 (XLSX 9 KB) [file 10142_2025_1609_MOESM1_ESM.xlsx]

## Sheet: Sheet1
	Supplementary Table 1. MLST score of sputum metagenome
	sample name	species	strain	MLST score
	MG01	(No species detected)
	MG02	Mycobacterium avium subsp. hominissuis	TR-M-3	0.835861
	MG03	(No species detected)
	MG04	(No species detected)
	MG05	(No species detected)
