# Supplementary material for: mlstverse-web: advancing real-time identification of mycobacteria from sputum using targeted sequencing NALC-Seq
Source: Funct Integr Genomics. 2025 May 21;25(1):105. doi: 10.1007/s10142-025-01609-x (PMC12095390; doi:10.1007/s10142-025-01609-x)
Supplement: Supplementary file 2 — Supplementary file2 (XLSX 10 KB) [file 10142_2025_1609_MOESM2_ESM.xlsx]

## Sheet: Sheet1
	Supplementary Table 2. Clinical characteristics of study population
	Characteristics	n=54
	Male	21 (38.9)
	Age	72.48 (+/- 13.63)
	BMI	18.51 (+/- 2.908)
	Underlying disease
	COPD	2 (3.7)
	DM	4 (7.4)
	Old Tb	2 (3.7)
	CRP	1.343 (+/- 3.420)
	AFB stain positive	40 (74.1)
	BMI, body mass index; COPD, chronic obstructive pulmonary disease; DM, diabetes mellitus;
	Old Tb; old tuberculosis; CRP, C-reactive protein; AFB, acid-fast bacill
	Data represent n (%) or mean (+/- standard deviation).
