# Supplementary material for: mlstverse-web: advancing real-time identification of mycobacteria from sputum using targeted sequencing NALC-Seq
Source: Funct Integr Genomics. 2025 May 21;25(1):105. doi: 10.1007/s10142-025-01609-x (PMC12095390; doi:10.1007/s10142-025-01609-x)
Supplement: Supplementary file 3 — Supplementary file3 (XLSX 16 KB) [file 10142_2025_1609_MOESM3_ESM.xlsx]

## Sheet: TableS3
	Supplementary Table 3. Comparison with conventional methods.
	sample#	smear	Conventional testing	MIC tests		MALDI-TOF-MASS	MGIT-Seq	score	Predicted resistant		Patient no. in Fukushima et al. 2023	NALC-Seq	score	Predicted resistant
				CLR	AMK				CLR	AMK				CLR	AMK
	1	-	M. intracellulare	S	S	M. intracellulare	M. intracellulare subsp. intracellulare	0.543206	S	S	19	No species detected	-	S	S
	2	-	M. intracellulare	S	S	M. intracellulare	M. intracellulare subsp. intracellulare	0.418584	S	S	10	M. brumae	0.100451	S	R
	3	-	M. avium	S	S	M. avium	M. avium subsp. hominissuis	0.468377	S	S	3	Mycobacterium brumae	0.111097	S	S
	4	-	M. avium	S	S	M. avium	M. avium subsp. hominissuis	0.424406	S	S	30	M. avium subsp. hominissuis	0.111709	R	S
	5	-	M. intracellulare	S	I	M. intracellulare	M. intracellulare subsp. intracellulare	0.656462	S	S	5	Mycobacterium insubricum	0.118255	S	S
	6	-	M. avium	S	S	M. avium	M. avium subsp. hominissuis	0.476408	S	S	35	M. avium subsp. hominissuis	0.144285	S	S
	7	-	M. intracellulare	S	S	M. intracellulare	M. intracellulare subsp. intracellulare	0.409826	S	S	2	M. brumae	0.15316	R	S
	8	-	M. intracellulare	S	S	M. intracellulare	M. intracellulare subsp. chimaera	0.737268	S	S	13	M. intracellulare subsp. chimaera	0.539295	S	S
	9	-	Mycobacterium mucogenicum/phocaicum	S	S	-	M. mucogenicum	0.94877	S	S	-	M. mucogenicum	0.897343	S	S
	10	-	Mycobacterium abscessus	R	S	-	M. abscessus subsp. abscessus	1	R	S	-	M. abscessus subsp. abscessus	1	R	S
	11	-	M.kansasii	S	S	-	M. kansasii	0.999783	S	S	-	M. kansasii	1	S	S
	12	-	Mycobacterium fortuitum complex	R	S	-	M. fortuitum	0.99978	S	S	-	M. fortuitum	1	S	S
	13	+/-	M. abscessus/bolletii	R	S	M. abscessus	M. abscessus subsp. abscessus	0.983333	R	S	39	M. avium subsp. hominissuis	0.13632	S	S
	14	+/-	M. avium	S	S	M. avium	M. avium subsp. hominissuis	0.490245	S	S	14	M. avium subsp. hominissuis	0.160755	S	S
	15	+/-	M. intracellulare	R	S	M. intracellulare	M. intracellulare subsp. intracellulare	0.624746	R	S	15	M. intracellulare subsp. intracellulare	0.16384	S	S
	16	+/-	M. avium	S	S	M. avium	M. avium subsp. hominissuis	0.599894	S	S	1	M. avium subsp. hominissuis	0.216801	S	R
	17	+/-	M. avium	R	S	M. avium	M. avium subsp. hominissuis	0.473261	R	S	33	M. avium subsp. hominissuis	0.296364	R	S
	18	+/-	M. tuberculosis	Not tested	Not tested	-	M. tuberculosis	0.654379	S	S	-	M. hassiacum	0.319597	S	S
	19	+/-	M. kansasii	S	S	M. kansasii	M. kansasii	0.767335	S	S	21	M. kansasii	0.363127	S	S
	20	+/-	M. tuberculosis	Not tested	Not tested	-	M. tuberculosis	0.819929	S	S	-	M. tuberculosis	0.372181	S	S
	21	+/-	M. avium	S	S	M. avium	M. avium subsp. hominissuis	0.492173	S	S	31	M. avium subsp. hominissuis	0.413134	S	S
	22	+/-	M. massiliense	S	S	M. abscessus	M. abscessus subsp. massiliense	0.966667	S	S	22	M. abscessus subsp. massiliense	0.484336	S	S
	23	+/-	M. intracellulare	S	S	M. intracellulare	M. intracellulare subsp. intracellulare	0.560736	S	S	23	M. intracellulare subsp. intracellulare	0.595832	R	S
	24	+/-	M. absscessus subsp. abscessus/bolletii	R	S	-	M. abscessus subsp. abscessus	0.99918	R	S	-	M. abscessus subsp. abscessus	1	R	S
	25	+/-	Mycobacterium lentiflavum	S	S	-	M. lentiflavum	0.917274	S	S	-	M. lentiflavum	1	S	S
	26	+	M. avium	S	S	M. avium	M. avium subsp. hominissuis	0.595911	S	S	45	M. avium subsp. hominissuis	0.105423	S	S
	27	+	Ｍ. paragordonae	Not tested	S	Ｍ. paragordonae	M. paragordonae	0.628146	S	S	46	M. brumae	0.188035	S	S
	28	+	M. avium	S	S	M. avium	M. avium subsp. hominissuis	0.47088	S	S	42	M. intracellulare subsp. intracellulare	0.192199	S	S
	29	+	M. avium	S	S	M. avium	M. avium subsp. hominissuis	0.432527	S	S	43	M. obuense	0.33936	S	S
	30	+	M. avium	R	S	M. avium	M. avium subsp. hominissuis	0.516665	R	S	44	M. avium subsp. hominissuis	0.853736	R	S
	31	+	M. avium	S	S	M. avium	M. avium subsp. hominissuis	0.576645	S	S	41	M. avium subsp. hominissuis	0.880567	S	S
	32	1+	M. avium	R	S	M. avium	M. avium subsp. hominissuis	0.442703	S	S	32	M. avium subsp. hominissuis	0.387908	S	S
	33	1+	M. massiliense	S	S	M. abscessus	M. abscessus subsp. massiliense	0.983	S	S	40	M. abscessus subsp. massiliense	0.473353	S	S
	34	1+	M. avium	S	S	M. avium	M. avium subsp. hominissuis	0.560127	S	S	28	M. avium subsp. hominissuis	0.752918	S	S
	35	1+	M. intracellulare	S	I	M. intracellulare	M. intracellulare subsp. intracellulare	0.646948	S	S	37	M. intracellulare subsp. intracellulare	0.758104	S	S
	36	1+	M. intracellulare	S	S	M. intracellulare	M. intracellulare subsp. intracellulare	0.507824	S	S	26	M. intracellulare subsp. intracellulare	0.802088	S	S
	37	1+	M. intracellulare	R	I	M. intracellulare	M. intracellulare subsp. chimaera	0.504532	R	S	11	M. intracellulare subsp. chimaera	0.833477	R	S
	38	1+	M. intracellulare	S	S	M. intracellulare	M. intracellulare subsp. intracellulare	0.60949	S	S	38	M. intracellulare subsp. intracellulare	0.844547	S	R
	39	1+	M. avium	S	S	M. avium	M. avium subsp. hominissuis	0.484326	S	S	34	M. avium subsp. hominissuis	0.925622	S	S
	40	1+	M. avium	R	R	M. avium	M. avium subsp. hominissuis	0.480056	S	S	6	M. avium subsp. hominissuis	0.936708	S	S
	41	1+	M. avium	R	S	M. avium	M. avium subsp. hominissuis	0.542065	R	S	29	M. avium subsp. hominissuis	0.937948	R	S
	42	1+	M. abscessus subsp.massilience	S	S	-	M. abscessus subsp. massiliense	1	S	S	-	M. abscessus subsp. massiliense	1	S	S
	43	1+	M.kansasii	S	S	-	M. kansasii	0.999981	S	S	-	M. kansasii	1	S	S
	44	1+	M.kansasii	S	S	-	M. kansasii	0.99969	S	S	-	M. kansasii	1	S	S
	45	2+	M. avium	S	S	M. avium	M. avium subsp. hominissuis	0.434433	S	S	9	M. avium subsp. hominissuis	0.702897	S	S
	46	2+	M. avium + M. intracellulare	R	S	M. avium	M. avium subsp. hominissuis	0.467104	R	S	20	M. avium subsp. hominissuis	0.811736	R	S
	47	2+	M. avium	R	S	M. avium	M. avium subsp. hominissuis	0.546555	R	S	17	M. avium subsp. hominissuis	0.965582	R	S
	48	2+	M. intracellulare	S	S	M. intracellulare	M. intracellulare subsp. intracellulare	0.449323	S	S	18	M. intracellulare subsp. intracellulare	0.970913	S	S
	49	2+	M. tuberculosis	Not tested	Not tested	-	M. tuberculosis	0.814297	S	S	-	M. tuberculosis	0.973273	S	R
	50	2+	M. tuberculosis	Not tested	Not tested	-	M. tuberculosis	0.709687	S	S	-	M. tuberculosis	0.975032	S	S
	51	2+	M. intracellulare	R	S	M. intracellulare	M. intracellulare subsp. intracellulare	0.711698	R	S	36	M. intracellulare subsp. intracellulare	0.999994	S	S
	52	2+	M. abscessus subsp.massilience	S	S	-	M. abscessus subsp. massiliense	1	S	S	-	M. abscessus subsp. massiliense	1	S	S
	53	2+	M. abscessus subsp.massilience	S	S	-	M. abscessus subsp. massiliense	1	S	S	-	M. abscessus subsp. massiliense	1	S	S
	54	3+	M. avium	R	S	M. avium	M. avium subsp. hominissuis	0.472188	R	S	12	M. avium subsp. hominissuis	0.978623	R	S
