# Supplementary material for: mlstverse-web: advancing real-time identification of mycobacteria from sputum using targeted sequencing NALC-Seq
Source: Funct Integr Genomics. 2025 May 21;25(1):105. doi: 10.1007/s10142-025-01609-x (PMC12095390; doi:10.1007/s10142-025-01609-x)
Supplement: Supplementary file 4 — Supplementary file4 (XLSX 39 KB) [file 10142_2025_1609_MOESM4_ESM.xlsx]

## Sheet: TableS4
	Supplementary Table 4. Full table of MLST score. The old taxonomy classification were modified in the manuscript as follows: Mycobacterium indicus pranii and Mycobacterium paraintracellulare to M. intracellulare subsp. intracellulare; Mycobacterium chimaera to M. intracellulare subsp. chimaera.
	Sample#	species	strain	score	name
	1	(No species detected)
	2	Mycobacterium brumae	CIP1034565	0.100451	CW23484
	3	Mycobacterium brumae	CIP1034565	0.111097	CW23446
	4	Mycobacterium avium subsp. hominissuis	MAH-P-2014-08	0.111709	CW28519
	4	Mycobacterium brumae	CIP1034565	0.109758	CW28519
	4	Mycobacterium avium	FLAC0216	0.104222	CW28519
	4	Mycobacterium avium subsp. avium	2285 (R)	0.101756	CW28519
	5	Mycobacterium insubricum	DSM 45130	0.118255	CW23448
	5	Mycobacterium brumae	CIP1034565	0.114122	CW23448
	6	Mycobacterium brumae	CIP1034565	0.144285	CW24338
	6	Mycobacterium avium subsp. hominissuis	MAHE-22-1	0.141564	CW24338
	6	Mycobacterium indicus pranii	MTCC 9506	0.137459	CW24338
	6	Mycobacterium avium	MAV_120709_2344	0.127868	CW24338
	6	Mycobacterium agri		0.114542	CW24338
	6	Mycobacterium insubricum		0.111406	CW24338
	6	Mycobacterium avium subsp. avium	11-4751	0.109337	CW24338
	6	Mycobacterium paraintracellulare	KCTC 29084	0.104465	CW24338
	6	Mycobacterium timonense	CCUG 56329	0.10015	CW24338
	7	Mycobacterium brumae	CIP1034565	0.15316	CW23445
	7	Mycobacterium insubricum		0.121793	CW23445
	7	Mycobacterium hassiacum	DSM 44199	0.111274	CW23445
	8	Mycobacterium chimaera	FLAC0067	0.539295	CW23769
	8	Mycobacterium paraintracellulare		0.321803	CW23769
	8	Mycobacterium yongonense	Asan 36912	0.27624	CW23769
	8	Mycobacterium intracellulare	MIN_061107_1834	0.258708	CW23769
	8	Mycobacterium indicus pranii	MTCC 9506	0.234155	CW23769
	8	Mycobacterium avium subsp. avium	2285 (S)	0.221767	CW23769
	9	Mycolicibacterium sp. TY66	TY66	0.899132	CW29813
	9	Mycolicibacterium sp. TY81	TY81	0.898971	CW29813
	9	Mycolicibacterium mucogenicum	CCH10-A2	0.897343	CW29813
	9	Mycolicibacterium phocaicum	JCM 15301	0.889231	CW29813
	9	Mycolicibacterium sp. NCC-Tsukiji	NCC-Tsukiji	0.814688	CW29813
	9	Mycolicibacterium sp. CBMA 226	CBMA226	0.636684	CW29813
	9	Mycolicibacterium aubagnense	DSM 45150	0.595181	CW29813
	9	Mycolicibacterium sp. CBMA 234	CBMA 234	0.495419	CW29813
	9	Mycolicibacterium sp. CBMA 361	CBMA361	0.457021	CW29813
	9	Mycolicibacterium sp. CBMA 213	CBMA 213	0.445701	CW29813
	9	Mycolicibacterium sp. CBMA 230	CBMA230	0.445701	CW29813
	9	Mycolicibacterium sp. CBMA 293	CBMA293	0.445701	CW29813
	9	Mycolicibacterium sp. CBMA 335	CBMA335	0.445701	CW29813
	9	Mycolicibacterium sp. CBMA 311	CBMA311	0.445701	CW29813
	9	Mycolicibacterium sp. CBMA 360	CBMA360	0.444417	CW29813
	9	Mycolicibacterium llatzerense	EDP_4	0.39385	CW29813
	9	Mycolicibacterium houstonense	type strain: ATCC 49403	0.153661	CW29813
	9	Mycobacterium sp. DBP42	DBP42	0.149714	CW29813
	9	Mycobacterium cookii	JCM 12404	0.144975	CW29813
	9	Mycolicibacterium parafortuitum	CCUG 20999	0.138475	CW29813
	9	Mycobacterium grossiae	GK	0.133517	CW29813
	9	Mycolicibacterium cosmeticum	DSM 44829	0.120834	CW29813
	9	Mycobacterium aquaticum	RW6	0.118194	CW29813
	9	Mycobacterium parmense	DSM 44553	0.11808	CW29813
	9	Mycobacterium sp. Marseille-P9652	Marseille-P9652	0.116705	CW29813
	9	Mycobacterium sp. CnD-18-1	CnD-18-1	0.116383	CW29813
	9	Mycobacterium diernhoferi	Bard	0.116187	CW29813
	9	Mycobacterium kansasii	5MK	0.115994	CW29813
	9	Mycolicibacterium canariasense	JCM15298	0.11535	CW29813
	9	Mycolicibacterium peregrinum	852002-51209_SCH5440388	0.11503	CW29813
	9	Mycobacterium sp. YC-RL4	YC-RL4	0.113824	CW29813
	9	Mycolicibacter sp. MYC017	MYC017	0.113771	CW29813
	9	Mycobacterium sp. MYCO198283	MYCO198283	0.112508	CW29813
	9	Mycolicibacterium chitae	JCM 12403	0.111403	CW29813
	9	Mycobacterium syngnathidarum	24999	0.111093	CW29813
	9	Mycobacterium lentiflavum	CSUR P1491	0.110934	CW29813
	9	Mycobacterium sp. NS-7484	NS-7484	0.10273	CW29813
	9	Mycobacterium sp. E802	E802	0.101834	CW29813
	10	Mycobacteroides abscessus subsp. abscessus	487	1	CW29805
	10	Mycobacteroides abscessus	JHN_AB_0005_2	1	CW29805
	10	Mycobacteroides abscessus subsp. bolletii	103	0.947368	CW29805
	10	Mycobacteroides abscessus subsp. massiliense	659	0.945985	CW29805
	10	Mycobacteroides saopaulense	8489	0.363347	CW29805
	10	Mycobacteroides immunogenum	H068	0.347482	CW29805
	10	[Mycobacterium] stephanolepidis	NJB0901	0.255035	CW29805
	10	Mycobacteroides chelonae	Myco6	0.235435	CW29805
	10	Mycobacteroides sp. H003	H003	0.209275	CW29805
	10	Mycobacteroides sp. H063	H063	0.209275	CW29805
	10	Mycobacteroides sp. H070	H070	0.209275	CW29805
	10	Mycobacteroides sp. H079	H079	0.209275	CW29805
	10	Mycobacteroides sp. H092	H092	0.209275	CW29805
	10	Mycobacteroides sp. H101	H101	0.209275	CW29805
	10	Mycobacteroides sp. H110	H110	0.209275	CW29805
	10	Mycobacteroides sp. HXVII	HXVII	0.209275	CW29805
	10	Mycobacteroides sp. HXXIII	HXXIII	0.209275	CW29805
	10	[Mycobacterium] chelonae subsp. chelonae	DSM 43804	0.175489	CW29805
	10	Mycobacteroides franklinii	9917	0.175424	CW29805
	10	[Mycobacterium] chelonae subsp. gwanakae	MOTT36W	0.164831	CW29805
	10	Mycobacteroides sp. H001	H001	0.16483	CW29805
	10	Mycobacteroides sp. H002	H002	0.16483	CW29805
	10	Mycobacteroides sp. H054	H054	0.16483	CW29805
	10	Mycobacteroides sp. H072	H072	0.16483	CW29805
	10	Mycobacterium sp. 20KCMC460	20KCMC460	0.139181	CW29805
	10	Mycobacterium sp. IWGMT90018-18076	IWGMT90018	0.13751	CW29805
	10	Mycobacterium kansasii	BR4404	0.129748	CW29805
	10	Mycobacteroides sp. LB1	LB1	0.124911	CW29805
	10	Mycobacteroides sp. CBMA 326	CBMA 326	0.121489	CW29805
	10	Mycobacteroides sp. CBMA 271	CBMA271	0.120906	CW29805
	10	Mycolicibacterium insubricum	DSM 45130	0.119326	CW29805
	10	Mycobacteroides salmoniphilum	D16Q15	0.117553	CW29805
	10	Mycolicibacterium chitae	JCM 12403	0.111172	CW29805
	10	Mycobacterium intermedium	HMC2_M5	0.109144	CW29805
	10	Mycolicibacter sp. MYC123	MYC123	0.107556	CW29805
	11	Mycobacterium kansasii	1010001495	1	CW29810
	11	Mycobacterium innocens	MK13	0.281554	CW29810
	11	Mycobacterium persicum	H48	0.251306	CW29810
	11	Mycobacterium gastri	DSM 43505	0.227126	CW29810
	11	Mycobacterium ostraviense	1010001458	0.220271	CW29810
	11	Mycobacterium pseudokansasii	MK35	0.207374	CW29810
	11	Mycobacterium decipiens	TBL 1200985	0.178811	CW29810
	11	Mycobacterium canettii	STB-K	0.120775	CW29810
	11	Mycobacterium tuberculosis	2.2	0.107864	CW29810
	11	Mycobacterium shinjukuense	CCUG 53584	0.104218	CW29810
	12	Mycolicibacterium fortuitum	1.16554e+06	1	CW29814
	12	Mycolicibacterium sp. GESEQ-9	GESEQ-9	0.999848	CW29814
	12	Mycolicibacterium fortuitum subsp. acetamidolyticum	JCM6368	0.994171	CW29814
	12	Mycolicibacterium fortuitum subsp. fortuitum	JCM 6387	0.990751	CW29814
	12	Mycolicibacterium houstonense	type strain: ATCC 49403	0.529641	CW29814
	12	Mycolicibacterium farcinogenes	BKK/CU-MFGLA-001	0.524195	CW29814
	12	Mycolicibacterium conceptionense	CCUG 50187	0.487523	CW29814
	12	Mycobacterium senegalense	CK1	0.409208	CW29814
	12	Mycobacterium syngnathidarum	24999	0.395197	CW29814
	12	Mycobacterium sp. CnD-18-1	CnD-18-1	0.370503	CW29814
	12	Mycobacterium sp. DBP42	DBP42	0.36032	CW29814
	12	Mycolicibacterium boenickei	JCM 15653	0.329372	CW29814
	12	Mycobacterium sp. E802	E802	0.315467	CW29814
	12	Mycobacterium sp. NS-7484	NS-7484	0.294721	CW29814
	12	Mycobacterium sp. DL440	DL440	0.280241	CW29814
	12	Mycolicibacterium setense	DSM 45070	0.265077	CW29814
	12	Mycobacterium sp. GA-1841	GA-1841	0.263824	CW29814
	12	Mycolicibacterium septicum	PSBB070	0.251201	CW29814
	12	Mycolicibacterium peregrinum	131_1	0.244462	CW29814
	12	Mycolicibacterium neworleansense	type strain: ATCC 49404	0.228654	CW29814
	12	Mycolicibacterium alvei	JCM 12272	0.221092	CW29814
	12	Mycolicibacterium sp. CBMA 334	CBMA334	0.202794	CW29814
	12	Mycolicibacterium nivoides	DL90	0.186457	CW29814
	12	Mycolicibacterium sp. CBMA 294	CBMA294	0.15085	CW29814
	12	Mycolicibacterium sp. CBMA 331	CBMA331	0.15085	CW29814
	12	Mycolicibacterium sp. CBMA 295	CBMA295	0.149267	CW29814
	12	Mycolicibacterium sp. CBMA 329	CBMA329	0.149267	CW29814
	12	Mycolicibacterium sp. CBMA 247	CBMA247	0.149267	CW29814
	12	Mycolicibacterium chitae	JCM 12403	0.146371	CW29814
	12	Mycobacterium kansasii	10MK	0.142015	CW29814
	12	Mycobacterium sp. 1245111.1	1.24511e+06	0.134588	CW29814
	12	Mycobacterium cookii	JCM 12404	0.133514	CW29814
	12	Mycobacterium paraterrae	DSM 45127	0.129967	CW29814
	12	Mycolicibacterium sp. CBMA 213	CBMA 213	0.113346	CW29814
	12	Mycolicibacterium sp. CBMA 230	CBMA230	0.113346	CW29814
	12	Mycolicibacterium sp. CBMA 293	CBMA293	0.113346	CW29814
	12	Mycolicibacterium sp. CBMA 335	CBMA335	0.113346	CW29814
	12	Mycolicibacterium sp. CBMA 311	CBMA311	0.113346	CW29814
	12	Mycolicibacterium sp. CBMA 360	CBMA360	0.113346	CW29814
	12	Mycolicibacterium sp. CBMA 234	CBMA 234	0.113175	CW29814
	12	Mycobacterium decipiens	TBL 1200985	0.113151	CW29814
	12	Mycobacterium sp. E3198	E3198	0.106404	CW29814
	12	Mycolicibacterium lutetiense	DSM 46713	0.105899	CW29814
	12	[Mycobacterium] fortunisiensis	TNTM28	0.10454	CW29814
	13	Mycobacterium avium subsp. hominissuis	MAH-P-589-08	0.13632	CW24346
	13	Mycobacterium avium	FLAC0216	0.125567	CW24346
	13	Mycobacterium avium subsp. avium	DJO-44271	0.125395	CW24346
	13	Mycobacterium bouchedurhonense	DSM 45439	0.106741	CW24346
	13	Mycobacterium timonense	CCUG 56329	0.105993	CW24346
	13	Mycobacterium avium subsp. silvaticum	ATCC 49884	0.100263	CW24346
	14	Mycobacterium avium subsp. hominissuis	MAHE-22-1	0.160755	CW23770
	14	Mycobacterium avium	FLAC0059	0.145512	CW23770
	14	Mycobacterium avium subsp. avium	2285 (R)	0.127661	CW23770
	14	Mycobacterium avium subsp. silvaticum	ATCC 49884	0.125471	CW23770
	14	Mycobacterium bouchedurhonense	DSM 45439	0.124993	CW23770
	14	Mycobacterium timonense	CCUG 56329	0.118031	CW23770
	14	Mycobacterium indicus pranii	MTCC 9506	0.118013	CW23770
	14	Mycobacterium paraintracellulare	KCTC 29084	0.103869	CW23770
	15	Mycobacterium indicus pranii	MTCC 9506	0.171205	CW23771
	15	Mycobacterium intracellulare	M.i.198	0.16384	CW23771
	15	Mycobacterium paraintracellulare	KCTC 29084	0.152169	CW23771
	15	Mycobacterium avium subsp. hominissuis	Tone-13	0.151447	CW23771
	15	Mycobacterium avium	10-5581	0.144944	CW23771
	15	Mycobacterium agri	CCUG37673	0.124848	CW23771
	15	Mycobacterium chimaera	FLAC0070	0.114776	CW23771
	15	Mycobacterium avium subsp. avium	2285 (R)	0.109053	CW23771
	16	Mycobacterium avium subsp. hominissuis	Tone-15	0.216801	CW23444
	16	Mycobacterium brumae	CIP1034565	0.158555	CW23444
	16	Mycobacterium avium	MAV_120709_2344	0.132709	CW23444
	16	Mycobacterium avium subsp. avium	DJO-44271	0.126281	CW23444
	16	Mycobacterium indicus pranii	MTCC 9506	0.117766	CW23444
	16	Mycobacterium bouchedurhonense	DSM 45439	0.116298	CW23444
	16	Mycobacterium anyangense		0.106927	CW23444
	17	Mycobacterium avium subsp. hominissuis	CAM57	0.296364	CW24153
	17	Mycobacterium avium	MAV_120709_2344	0.273638	CW24153
	17	Mycobacterium avium subsp. avium	2285 (S)	0.217382	CW24153
	17	Mycobacterium timonense	CCUG 56329	0.212012	CW24153
	17	Mycobacterium bouchedurhonense	DSM 45439	0.208532	CW24153
	17	Mycobacterium avium subsp. silvaticum	ATCC 49884	0.178688	CW24153
	17	Mycobacterium avium subsp. paratuberculosis	JTC 1285	0.130807	CW24153
	17	Mycobacterium brumae	CIP1034565	0.101675	CW24153
	18	Mycolicibacterium hassiacum		0.319597	CW29797
	18	Mycobacterium tuberculosis	M67	0.292313	CW29797
	18	Mycobacterium kansasii	5MK	0.283456	CW29797
	18	Mycolicibacterium brumae	CIP1034565	0.282979	CW29797
	18	Mycobacterium tuberculosis subsp. tuberculosis	A4	0.240954	CW29797
	18	Mycobacterium orygis	NIRTAH144	0.232959	CW29797
	18	Mycobacterium mungi	BM22813	0.211432	CW29797
	18	Mycobacterium sp. MYCO198283	MYCO198283	0.209356	CW29797
	18	Mycolicibacterium bacteremicum	DSM 45578	0.203745	CW29797
	18	Mycolicibacterium phlei	RIVM700384	0.181144	CW29797
	18	Mycobacterium canettii		0.180073	CW29797
	18	Mycobacterium dioxanotrophicus	PH-06	0.157748	CW29797
	18	Mycolicibacterium mengxianglii	S20	0.139643	CW29797
	18	Mycolicibacterium lacusdiani	JXJ CY 35	0.138928	CW29797
	18	Mycolicibacterium smegmatis	LZ-K2	0.138548	CW29797
	18	Mycobacterium lentiflavum	CSUR P1491	0.134309	CW29797
	18	Mycolicibacterium thermoresistibile	JCM6362	0.133745	CW29797
	18	Mycolicibacterium arabiense	JCM 18538	0.132547	CW29797
	18	Mycolicibacterium canariasense	JCM15298	0.129649	CW29797
	18	Mycolicibacterium neoaurum	VKM Ac-1815D	0.127869	CW29797
	18	Mycolicibacter longobardus	DSM 45394	0.127636	CW29797
	18	Mycolicibacterium wolinskyi	ATCC 700010	0.124312	CW29797
	18	Mycolicibacterium anyangense	JCM 30275	0.11947	CW29797
	18	Mycobacterium sp. CnD-18-1	CnD-18-1	0.116875	CW29797
	18	Mycolicibacillus parakoreensis	DSM 45575	0.1154	CW29797
	18	Mycobacterium neglectum	CECT 8778	0.115094	CW29797
	18	Mycobacterium syngnathidarum	27335	0.111562	CW29797
	18	Mycobacteroides abscessus	151	0.111111	CW29797
	18	Mycolicibacterium brisbanense	JCM15654	0.109332	CW29797
	18	Mycobacterium goodii	ATCC 700504	0.107258	CW29797
	18	Mycolicibacterium sp. TY66	TY66	0.107096	CW29797
	18	Mycolicibacterium sp. TY81	TY81	0.107096	CW29797
	18	Mycobacteroides abscessus subsp. abscessus	209	0.104127	CW29797
	18	Mycolicibacterium chitae	JCM 12403	0.100939	CW29797
	18	Mycolicibacillus trivialis	DSM 44153	0.10054	CW29797
	19	Mycobacterium kansasii	9MK	0.363127	CW23758
	20	Mycobacterium tuberculosis	M78	0.372181	CW29800
	20	Mycobacterium tuberculosis subsp. tuberculosis	A4	0.356285	CW29800
	20	Mycobacterium orygis	NIRTAH144	0.329018	CW29800
	20	Mycobacterium mungi	BM22813	0.327572	CW29800
	20	Mycobacterium kansasii	10MK	0.30861	CW29800
	20	Mycobacterium canettii		0.250083	CW29800
	20	Mycolicibacterium hassiacum		0.20894	CW29800
	20	Mycolicibacterium brumae	CIP1034565	0.189079	CW29800
	20	Mycolicibacterium bacteremicum	DSM 45578	0.183293	CW29800
	20	Mycolicibacterium mengxianglii	S20	0.168181	CW29800
	20	Mycolicibacterium neoaurum	VKM Ac-1815D	0.160544	CW29800
	20	Mycobacterium lentiflavum	CSUR P1491	0.157332	CW29800
	20	Mycolicibacterium smegmatis	LZ-K2	0.153622	CW29800
	20	Mycolicibacterium aubagnense	DSM 45150	0.131253	CW29800
	20	Mycobacteroides abscessus subsp. abscessus	209	0.123342	CW29800
	20	Mycobacterium sp. MYCO198283	MYCO198283	0.119008	CW29800
	20	Mycolicibacterium phlei	RIVM700384	0.115247	CW29800
	20	Mycolicibacterium anyangense	JCM 30275	0.114882	CW29800
	20	Mycobacterium neglectum	CECT 8778	0.111431	CW29800
	20	Mycobacterium talmoniae	MO-5499	0.10207	CW29800
	20	Mycolicibacterium arabiense	JCM 18538	0.10008	CW29800
	21	Mycobacterium avium subsp. hominissuis	IH-217	0.413134	CW28520
	21	Mycobacterium avium	MAV_120709_2344	0.362701	CW28520
	21	Mycobacterium avium subsp. avium	11-4751	0.238611	CW28520
	21	Mycobacterium avium subsp. silvaticum	ATCC 49884	0.228237	CW28520
	21	Mycobacterium avium subsp. paratuberculosis	10-5975	0.21918	CW28520
	21	Mycobacterium timonense	CCUG 56329	0.21148	CW28520
	21	Mycobacterium bouchedurhonense	DSM 45439	0.21051	CW28520
	21	Mycobacterium brumae	CIP1034565	0.148866	CW28520
	22	Mycobacterium abscessus	M154	0.484336	CW23759
	22	Mycobacterium abscessus subsp. massiliense	932	0.484336	CW23759
	22	Mycobacterium abscessus subsp. bolletii	MM1513	0.341526	CW23759
	22	Mycobacterium abscessus subsp. abscessus	199	0.186715	CW23759
	22	Mycobacterium brumae	CIP1034565	0.130722	CW23759
	22	Mycobacterium fortuitum	Z58	0.113737	CW23759
	23	Mycobacterium intracellulare	MIN_061107_1834	0.595832	CW23760
	23	Mycobacterium paraintracellulare		0.430168	CW23760
	23	Mycobacterium avium subsp. avium	2285 (S)	0.414741	CW23760
	23	Mycobacterium indicus pranii	MTCC 9506	0.359462	CW23760
	23	Mycobacterium chimaera	FLAC0063	0.317568	CW23760
	23	Mycobacterium yongonense	Asan 36912	0.264082	CW23760
	23	Mycobacterium brumae	CIP1034565	0.11816	CW23760
	24	Mycobacteroides abscessus subsp. abscessus	487	1	CW29807
	24	Mycobacteroides abscessus	JHN_AB_0018_1	1	CW29807
	24	Mycobacteroides abscessus subsp. massiliense	GD58	1	CW29807
	24	Mycobacteroides abscessus subsp. bolletii	893	0.999982	CW29807
	24	Mycobacteroides immunogenum	H068	0.449035	CW29807
	24	[Mycobacterium] stephanolepidis	NJB0901	0.359851	CW29807
	24	Mycobacteroides chelonae	Myco6	0.356973	CW29807
	24	Mycobacteroides saopaulense	8489	0.354467	CW29807
	24	Mycobacteroides sp. H003	H003	0.308277	CW29807
	24	Mycobacteroides sp. H063	H063	0.308277	CW29807
	24	Mycobacteroides sp. H070	H070	0.308277	CW29807
	24	Mycobacteroides sp. H079	H079	0.308277	CW29807
	24	Mycobacteroides sp. H092	H092	0.308277	CW29807
	24	Mycobacteroides sp. H101	H101	0.308277	CW29807
	24	Mycobacteroides sp. H110	H110	0.308277	CW29807
	24	Mycobacteroides sp. HXVII	HXVII	0.308277	CW29807
	24	Mycobacteroides sp. HXXIII	HXXIII	0.308277	CW29807
	24	[Mycobacterium] chelonae subsp. gwanakae	MOTT36W	0.263548	CW29807
	24	Mycobacteroides sp. H001	H001	0.259951	CW29807
	24	Mycobacteroides sp. H002	H002	0.259951	CW29807
	24	Mycobacteroides sp. H054	H054	0.259951	CW29807
	24	Mycobacteroides sp. H072	H072	0.259951	CW29807
	24	[Mycobacterium] chelonae subsp. chelonae	DSM 43804	0.224008	CW29807
	24	Mycobacteroides franklinii	9917	0.173256	CW29807
	24	Mycobacterium sp. IWGMT90018-18076	IWGMT90018	0.16368	CW29807
	24	Mycobacterium sp. 20KCMC460	20KCMC460	0.163673	CW29807
	24	Mycolicibacterium insubricum	DSM 45130	0.133039	CW29807
	24	Mycobacterium kansasii	BR8837	0.126861	CW29807
	24	Mycobacteroides sp. LB1	LB1	0.126788	CW29807
	24	Mycobacterium kyorinense	HF1629	0.122587	CW29807
	24	Mycobacteroides sp. CBMA 271	CBMA271	0.118007	CW29807
	24	Mycobacteroides sp. CBMA 326	CBMA 326	0.117065	CW29807
	24	Mycobacteroides salmoniphilum	SC	0.116287	CW29807
	24	Mycobacterium intermedium	HMC2_M5	0.109286	CW29807
	24	Mycolicibacterium chitae	JCM 12403	0.108106	CW29807
	24	Mycolicibacter sp. MYC123	MYC123	0.105502	CW29807
	24	Mycobacterium parmense	DSM 44553	0.101845	CW29807
	24	Mycobacterium palauense	CECT 8779	0.101272	CW29807
	25	Mycobacterium lentiflavum	ATCC 51985	1	CW29815
	25	Mycobacterium ahvazicum	AFP003	0.29352	CW29815
	25	Mycobacterium florentinum	JCM 14740	0.18085	CW29815
	25	Mycobacterium decipiens	TBL 1200985	0.167573	CW29815
	25	Mycobacterium stomatepiae	JCM 17783	0.163586	CW29815
	25	Mycobacterium triplex	DSM 44626	0.141113	CW29815
	25	Mycobacterium tuberculosis	2.2	0.13172	CW29815
	25	Mycobacterium sherrisii	ATCC BAA-832	0.11856	CW29815
	25	Mycobacterium sp. 1245805.9	1.24581e+06	0.116208	CW29815
	25	Mycobacterium sp. 1100029.7	1.10003e+06	0.11252	CW29815
	25	Mycobacterium sp. 20KCMC460	20KCMC460	0.105426	CW29815
	25	Mycobacterium genavense	ATCC 51234	0.101087	CW29815
	26	Mycobacterium avium subsp. hominissuis	Tone-13	0.105423	CW24356
	26	Mycobacterium avium	MAV_120709_2344	0.105115	CW24356
	27	Mycobacterium brumae	CIP1034565	0.188035	CW24357
	27	Mycobacterium agri	CCUG37673	0.106576	CW24357
	27	Mycobacterium insubricum		0.101707	CW24357
	28	Mycobacterium paraintracellulare	KCTC 29084	0.192199	CW24353
	28	Mycobacterium indicus pranii	MTCC 9506	0.187513	CW24353
	28	Mycobacterium intracellulare	FLAC0204	0.154034	CW24353
	28	Mycobacterium chimaera	FLAC0067	0.129729	CW24353
	28	Mycobacterium avium subsp. avium	2285 (S)	0.117035	CW24353
	28	Mycobacterium avium subsp. hominissuis	OCU901s_S2_2s	0.104617	CW24353
	29	Mycobacterium obuense	DSM 44075	0.33936	CW24354
	29	Mycobacterium brumae	CIP1034565	0.105005	CW24354
	30	Mycobacterium avium subsp. hominissuis	Tone-12	0.853736	CW24355
	30	Mycobacterium avium	10-5581	0.773356	CW24355
	30	Mycobacterium bouchedurhonense	DSM 45439	0.578532	CW24355
	30	Mycobacterium avium subsp. avium	10-9275	0.559103	CW24355
	30	Mycobacterium timonense	CCUG 56329	0.543967	CW24355
	30	Mycobacterium avium subsp. silvaticum	ATCC 49884	0.52284	CW24355
	30	Mycobacterium avium subsp. paratuberculosis	S5	0.486191	CW24355
	30	Mycobacterium brumae	CIP1034565	0.115605	CW24355
	31	Mycobacterium avium subsp. hominissuis	Tone-12	0.880567	CW24352
	31	Mycobacterium avium	MAV_120709_2344	0.799957	CW24352
	31	Mycobacterium avium subsp. avium	ATCC 25291	0.608479	CW24352
	31	Mycobacterium bouchedurhonense	DSM 45439	0.588687	CW24352
	31	Mycobacterium avium subsp. silvaticum	ATCC 49884	0.568778	CW24352
	31	Mycobacterium timonense	CCUG 56329	0.536228	CW24352
	31	Mycobacterium avium subsp. paratuberculosis	FDAARGOS_305	0.519425	CW24352
	31	Mycobacterium brumae	CIP1034565	0.154982	CW24352
	31	Mycobacterium hassiacum	DSM 44199	0.114456	CW24352
	31	Mycobacterium phlei	RIVM601174	0.104744	CW24352
	31	Mycobacterium insubricum		0.100432	CW24352
	32	Mycobacterium avium subsp. hominissuis	IH-788	0.387908	CW24152
	32	Mycobacterium avium	MAV_120709_2344	0.352258	CW24152
	32	Mycobacterium bouchedurhonense	DSM 45439	0.287108	CW24152
	32	Mycobacterium avium subsp. avium	ATCC 25291	0.269431	CW24152
	32	Mycobacterium timonense	CCUG 56329	0.263101	CW24152
	32	Mycobacterium avium subsp. silvaticum	ATCC 49884	0.235283	CW24152
	32	Mycobacterium avium subsp. paratuberculosis	FDAARGOS_305	0.231891	CW24152
	32	Mycobacterium brumae	CIP1034565	0.121214	CW24152
	33	Mycobacterium abscessus	PAP105	0.473753	CW24347
	33	Mycobacterium abscessus subsp. massiliense	145	0.473353	CW24347
	33	Mycobacterium abscessus subsp. bolletii		0.366669	CW24347
	33	Mycobacterium abscessus subsp. abscessus	199	0.186374	CW24347
	33	Mycobacterium brumae	CIP1034565	0.135829	CW24347
	34	Mycobacterium avium subsp. hominissuis	IH-217	0.752918	CW28517
	34	Mycobacterium avium	10-5581	0.695347	CW28517
	34	Mycobacterium avium subsp. silvaticum	ATCC 49884	0.49018	CW28517
	34	Mycobacterium avium subsp. avium	DT 78	0.484259	CW28517
	34	Mycobacterium timonense	CCUG 56329	0.480569	CW28517
	34	Mycobacterium bouchedurhonense	DSM 45439	0.459645	CW28517
	34	Mycobacterium avium subsp. paratuberculosis	FDAARGOS_305	0.377358	CW28517
	34	Mycobacterium brumae	CIP1034565	0.112356	CW28517
	35	Mycobacterium indicus pranii	MTCC 9506	0.758104	CW24340
	35	Mycobacterium paraintracellulare	KCTC 29084	0.604028	CW24340
	35	Mycobacterium intracellulare	852002-53206_SCH5915646	0.577616	CW24340
	35	Mycobacterium chimaera	FLAC0067	0.492343	CW24340
	35	Mycobacterium avium subsp. avium	2285 (S)	0.473834	CW24340
	35	Mycobacterium yongonense	05-1390	0.311191	CW24340
	36	Mycobacterium intracellulare	MIN_061107_1834	0.802088	CW28515
	36	Mycobacterium avium subsp. avium	2285 (S)	0.682886	CW28515
	36	Mycobacterium paraintracellulare	MOTT64	0.61802	CW28515
	36	Mycobacterium indicus pranii	MTCC 9506	0.597851	CW28515
	36	Mycobacterium chimaera	FLAC0063	0.524278	CW28515
	36	Mycobacterium yongonense	Asan 36912	0.422462	CW28515
	36	Mycobacterium brumae	CIP1034565	0.101124	CW28515
	37	Mycobacterium chimaera	MCIMRL2	0.833477	CW23485
	37	Mycobacterium intracellulare	MIN_052511_1280	0.815975	CW23485
	37	Mycobacterium yongonense	Asan 36912	0.518691	CW23485
	37	Mycobacterium paraintracellulare	MOTT64	0.34544	CW23485
	37	Mycobacterium indicus pranii	MTCC 9506	0.317615	CW23485
	37	Mycobacterium avium subsp. avium	2285 (S)	0.290871	CW23485
	38	Mycobacterium intracellulare	MIN_061107_1834	0.844547	CW24341
	38	Mycobacterium paraintracellulare	MOTT64	0.624997	CW24341
	38	Mycobacterium avium subsp. avium	2285 (S)	0.616467	CW24341
	38	Mycobacterium indicus pranii	MTCC 9506	0.594466	CW24341
	38	Mycobacterium chimaera	FLAC0063	0.457631	CW24341
	38	Mycobacterium yongonense	Asan 36912	0.331988	CW24341
	38	Mycobacterium brumae	CIP1034565	0.12309	CW24341
	39	Mycobacterium avium subsp. hominissuis	OCU462	0.925622	CW24157
	39	Mycobacterium avium	10-5581	0.888699	CW24157
	39	Mycobacterium bouchedurhonense	DSM 45439	0.731356	CW24157
	39	Mycobacterium timonense	CCUG 56329	0.712553	CW24157
	39	Mycobacterium avium subsp. avium	DJO-44271	0.705534	CW24157
	39	Mycobacterium avium subsp. silvaticum	ATCC 49884	0.643692	CW24157
	39	Mycobacterium avium subsp. paratuberculosis	E1	0.64066	CW24157
	40	Mycobacterium avium subsp. hominissuis	OCU404	0.936708	CW23449
	40	Mycobacterium avium	MAV_120709_2344	0.923056	CW23449
	40	Mycobacterium avium subsp. avium	DJO-44271	0.764802	CW23449
	40	Mycobacterium bouchedurhonense	DSM 45439	0.761939	CW23449
	40	Mycobacterium timonense	CCUG 56329	0.756393	CW23449
	40	Mycobacterium avium subsp. silvaticum	ATCC 49884	0.712755	CW23449
	40	Mycobacterium avium subsp. paratuberculosis	CLIJ361	0.621135	CW23449
	41	Mycobacterium avium subsp. hominissuis	IH-687	0.937948	CW28518
	41	Mycobacterium avium	FLAC0165	0.858873	CW28518
	41	Mycobacterium avium subsp. avium	DJO-44271	0.7844	CW28518
	41	Mycobacterium bouchedurhonense	DSM 45439	0.77795	CW28518
	41	Mycobacterium timonense	CCUG 56329	0.766606	CW28518
	41	Mycobacterium avium subsp. silvaticum	ATCC 49884	0.749197	CW28518
	41	Mycobacterium avium subsp. paratuberculosis	CLIJ361	0.703168	CW28518
	42	Mycobacteroides abscessus subsp. massiliense	GD60	1	CW29808
	42	Mycobacteroides abscessus	241	1	CW29808
	42	Mycobacteroides abscessus subsp. bolletii	137	0.945439	CW29808
	42	Mycobacteroides abscessus subsp. abscessus	697	0.886853	CW29808
	42	Mycobacteroides immunogenum	H068	0.37936	CW29808
	42	[Mycobacterium] stephanolepidis	NJB0901	0.308234	CW29808
	42	Mycobacteroides chelonae	Myco5	0.304771	CW29808
	42	Mycobacteroides sp. H001	H001	0.270871	CW29808
	42	Mycobacteroides sp. H002	H002	0.270871	CW29808
	42	Mycobacteroides sp. H054	H054	0.270871	CW29808
	42	Mycobacteroides sp. H072	H072	0.270871	CW29808
	42	Mycobacteroides sp. H003	H003	0.269146	CW29808
	42	Mycobacteroides sp. H063	H063	0.269146	CW29808
	42	Mycobacteroides sp. H070	H070	0.269146	CW29808
	42	Mycobacteroides sp. H079	H079	0.269146	CW29808
	42	Mycobacteroides sp. H092	H092	0.269146	CW29808
	42	Mycobacteroides sp. H101	H101	0.269146	CW29808
	42	Mycobacteroides sp. H110	H110	0.269146	CW29808
	42	Mycobacteroides sp. HXVII	HXVII	0.269146	CW29808
	42	Mycobacteroides sp. HXXIII	HXXIII	0.269146	CW29808
	42	[Mycobacterium] chelonae subsp. gwanakae	MOTT36W	0.268348	CW29808
	42	[Mycobacterium] chelonae subsp. chelonae	DSM 43804	0.233897	CW29808
	42	Mycobacteroides saopaulense	8489	0.208609	CW29808
	42	Mycobacterium sp. 20KCMC460	20KCMC460	0.14768	CW29808
	42	Mycobacterium sp. IWGMT90018-18076	IWGMT90018	0.145587	CW29808
	42	Mycobacterium kyorinense	HF1629	0.131604	CW29808
	42	Mycobacterium kansasii	5MK	0.128104	CW29808
	42	Mycobacterium fragae	DSM 45731	0.125253	CW29808
	42	Mycobacteroides sp. LB1	LB1	0.122782	CW29808
	42	Mycobacteroides sp. CBMA 326	CBMA 326	0.118231	CW29808
	42	Mycobacteroides salmoniphilum	D16Q15	0.116834	CW29808
	42	Mycobacteroides sp. CBMA 271	CBMA271	0.116785	CW29808
	42	Mycobacteroides franklinii	9917	0.115702	CW29808
	42	Mycolicibacter sp. MYC017	MYC017	0.115217	CW29808
	42	Mycobacterium sp. MFM001	MFM001	0.113301	CW29808
	42	Mycobacterium palauense	CECT 8779	0.106012	CW29808
	42	Mycolicibacterium chitae	JCM 12403	0.105557	CW29808
	42	Mycolicibacterium parafortuitum	CCUG 20999	0.101691	CW29808
	43	Mycobacterium kansasii	1010001495	1	CW29811
	43	Mycobacterium innocens	MK13	0.28634	CW29811
	43	Mycobacterium persicum	H48	0.265972	CW29811
	43	Mycobacterium gastri	DSM 43505	0.224231	CW29811
	43	Mycobacterium pseudokansasii	MK35	0.223273	CW29811
	43	Mycobacterium ostraviense	1010001458	0.220099	CW29811
	43	Mycobacterium decipiens	TBL 1200985	0.178982	CW29811
	43	Mycobacterium canettii	STB-K	0.12542	CW29811
	43	Mycobacterium tuberculosis	2.2	0.114564	CW29811
	43	Mycobacterium lacus	DSM 44577	0.104173	CW29811
	43	Mycobacterium shinjukuense	CCUG 53584	0.101659	CW29811
	44	Mycobacterium kansasii	1010001495	1	CW29812
	44	Mycobacterium innocens	MK13	0.272856	CW29812
	44	Mycobacterium persicum	H48	0.267579	CW29812
	44	Mycobacterium pseudokansasii	MK35	0.237183	CW29812
	44	Mycobacterium gastri	DSM 43505	0.22545	CW29812
	44	Mycobacterium ostraviense	1010001458	0.219	CW29812
	44	Mycobacterium decipiens	TBL 1200985	0.179855	CW29812
	44	Mycobacterium canettii	STB-K	0.125461	CW29812
	44	Mycobacterium tuberculosis	2.2	0.120469	CW29812
	44	Mycobacterium shinjukuense	CCUG 53584	0.107451	CW29812
	44	Mycobacterium lacus	DSM 44577	0.100788	CW29812
	45	Mycobacterium avium subsp. hominissuis	IH-945	0.702897	CW23483
	45	Mycobacterium avium	MAV_120709_2344	0.650618	CW23483
	45	Mycobacterium avium subsp. avium	DJO-44271	0.488063	CW23483
	45	Mycobacterium bouchedurhonense	DSM 45439	0.454279	CW23483
	45	Mycobacterium timonense	CCUG 56329	0.434487	CW23483
	45	Mycobacterium avium subsp. silvaticum	ATCC 49884	0.43083	CW23483
	45	Mycobacterium avium subsp. paratuberculosis	S5	0.405432	CW23483
	46	Mycobacterium avium subsp. hominissuis	IH-945	0.811736	CW23757
	46	Mycobacterium avium	MAV_120709_2344	0.785023	CW23757
	46	Mycobacterium bouchedurhonense	DSM 45439	0.715836	CW23757
	46	Mycobacterium timonense	CCUG 56329	0.689269	CW23757
	46	Mycobacterium avium subsp. avium	DJO-44271	0.685749	CW23757
	46	Mycobacterium avium subsp. silvaticum	ATCC 49884	0.628634	CW23757
	46	Mycobacterium avium subsp. paratuberculosis	E1	0.570552	CW23757
	47	Mycobacterium avium subsp. hominissuis	MAH-P-2014-08	0.965582	CW23777
	47	Mycobacterium avium	MAV_061107_1842	0.964735	CW23777
	47	Mycobacterium avium subsp. avium	DJO-44271	0.930989	CW23777
	47	Mycobacterium bouchedurhonense	DSM 45439	0.908642	CW23777
	47	Mycobacterium timonense	CCUG 56329	0.890051	CW23777
	47	Mycobacterium avium subsp. silvaticum	ATCC 49884	0.855232	CW23777
	47	Mycobacterium avium subsp. paratuberculosis	S5	0.739513	CW23777
	48	Mycobacterium paraintracellulare	KCTC 29084	0.970913	CW23778
	48	Mycobacterium intracellulare	ATCC 13950	0.898739	CW23778
	48	Mycobacterium chimaera	FLAC0067	0.854959	CW23778
	48	Mycobacterium indicus pranii	MTCC 9506	0.853435	CW23778
	48	Mycobacterium avium subsp. avium	2285 (S)	0.83909	CW23778
	48	Mycobacterium yongonense	Asan 36527	0.701803	CW23778
	48	Mycobacterium marseillense		0.1043	CW23778
	48	Mycobacterium timonense		0.103049	CW23778
	49	Mycobacterium tuberculosis	CDPH_C61	0.973273	CW29799
	49	Mycobacterium tuberculosis subsp. tuberculosis	A4	0.956986	CW29799
	49	Mycobacterium mungi	BM22813	0.941303	CW29799
	49	Mycobacterium orygis	NIRTAH144	0.923894	CW29799
	49	Mycobacterium canettii		0.788341	CW29799
	49	Mycolicibacterium phlei	RIVM700384	0.240932	CW29799
	49	Mycolicibacterium brumae	CIP1034565	0.196697	CW29799
	49	Mycobacterium sp. MYCO198283	MYCO198283	0.166268	CW29799
	49	Mycolicibacterium hassiacum		0.162072	CW29799
	49	Mycolicibacterium mucogenicum	CCH12-A2	0.153586	CW29799
	49	Mycolicibacterium insubricum	DSM 45130	0.152792	CW29799
	49	Mycolicibacterium wolinskyi	ATCC 700010	0.151219	CW29799
	49	Mycolicibacterium fallax	DSM 44179	0.14469	CW29799
	49	Mycolicibacterium sp. NCC-Tsukiji	NCC-Tsukiji	0.143799	CW29799
	49	Mycolicibacterium obuense	22DIII	0.140809	CW29799
	49	Mycolicibacterium sp. TY66	TY66	0.137459	CW29799
	49	Mycolicibacterium sp. TY81	TY81	0.137459	CW29799
	49	Mycobacterium neglectum	CECT 8778	0.135001	CW29799
	49	Mycolicibacter acidiphilus	M1	0.13295	CW29799
	49	Mycobacterium sp. PS03-16	PS03-16	0.125132	CW29799
	49	Mycolicibacterium litorale	NIIDNTM18	0.124931	CW29799
	49	Mycolicibacterium neoaurum	VKM Ac-1815D	0.121535	CW29799
	49	Mycolicibacterium smegmatis	LZ-K2	0.121352	CW29799
	49	Mycobacterium palauense	CECT 8779	0.119231	CW29799
	49	Mycolicibacter nonchromogenicus	DSM 44164	0.118388	CW29799
	49	Mycobacterium sp. MS1601	MS1601	0.116703	CW29799
	49	Mycobacterium sp. Y57	Y57	0.116566	CW29799
	49	Mycobacterium grossiae	GK	0.113904	CW29799
	49	Mycolicibacter sp. MYC101	MYC101	0.11213	CW29799
	49	Mycolicibacterium confluentis	DSM 44017	0.110426	CW29799
	49	Mycolicibacterium bacteremicum	DSM 45578	0.108114	CW29799
	49	Mycolicibacterium phocaicum	DSM 45104	0.106794	CW29799
	49	Mycolicibacterium chitae	NCTC10485	0.106758	CW29799
	49	Mycolicibacterium anyangense	JCM 30275	0.105455	CW29799
	49	Mycolicibacterium thermoresistibile	JCM6362	0.104352	CW29799
	49	Mycobacterium koreense	HMC_M3	0.101505	CW29799
	49	Mycolicibacterium fluoranthenivorans	DSM 44556	0.100705	CW29799
	50	Mycobacterium tuberculosis	EE0506178	0.975032	CW29798
	50	Mycobacterium tuberculosis subsp. tuberculosis	A4	0.961918	CW29798
	50	Mycobacterium mungi	BM22813	0.946198	CW29798
	50	Mycobacterium orygis	NIRTAH144	0.940603	CW29798
	50	Mycobacterium canettii		0.827965	CW29798
	51	Mycobacterium indicus pranii	MTCC 9506	0.999994	CW24339
	51	Mycobacterium paraintracellulare		0.83471	CW24339
	51	Mycobacterium intracellulare	FLAC0162	0.783987	CW24339
	51	Mycobacterium chimaera	FLAC0067	0.74034	CW24339
	51	Mycobacterium avium subsp. avium	2285 (S)	0.682384	CW24339
	51	Mycobacterium yongonense	1.0998e+06	0.539707	CW24339
	52	Mycobacteroides abscessus subsp. massiliense	197	1	CW29806
	52	Mycobacteroides abscessus	G110	1	CW29806
	52	Mycobacteroides abscessus subsp. bolletii	366	0.937318	CW29806
	52	Mycobacteroides abscessus subsp. abscessus	A329	0.894305	CW29806
	52	Mycobacteroides immunogenum	H068	0.344895	CW29806
	52	Mycobacteroides saopaulense	8489	0.262258	CW29806
	52	[Mycobacterium] stephanolepidis	NJB0901	0.218532	CW29806
	52	Mycobacteroides chelonae	ATCC 35752	0.216982	CW29806
	52	[Mycobacterium] chelonae subsp. chelonae	DSM 43804	0.215265	CW29806
	52	Mycobacteroides sp. H001	H001	0.203751	CW29806
	52	Mycobacteroides sp. H002	H002	0.203751	CW29806
	52	Mycobacteroides sp. H054	H054	0.203751	CW29806
	52	Mycobacteroides sp. H072	H072	0.203751	CW29806
	52	Mycobacteroides sp. H003	H003	0.202469	CW29806
	52	Mycobacteroides sp. H063	H063	0.202469	CW29806
	52	Mycobacteroides sp. H070	H070	0.202469	CW29806
	52	Mycobacteroides sp. H079	H079	0.202469	CW29806
	52	Mycobacteroides sp. H092	H092	0.202469	CW29806
	52	Mycobacteroides sp. H101	H101	0.202469	CW29806
	52	Mycobacteroides sp. H110	H110	0.202469	CW29806
	52	Mycobacteroides sp. HXVII	HXVII	0.202469	CW29806
	52	Mycobacteroides sp. HXXIII	HXXIII	0.202469	CW29806
	52	[Mycobacterium] chelonae subsp. gwanakae	MOTT36W	0.202469	CW29806
	52	Mycobacteroides franklinii	9917	0.16247	CW29806
	52	Mycobacterium kansasii	BR8837	0.144982	CW29806
	52	Mycobacterium sp. 20KCMC460	20KCMC460	0.140937	CW29806
	52	Mycobacterium sp. IWGMT90018-18076	IWGMT90018	0.137392	CW29806
	52	Mycobacterium kyorinense	HF1629	0.132855	CW29806
	52	Mycobacteroides sp. LB1	LB1	0.12705	CW29806
	52	Mycobacteroides sp. CBMA 326	CBMA 326	0.119328	CW29806
	52	Mycobacterium sp. NS-7484	NS-7484	0.118958	CW29806
	52	Mycobacterium sp. MFM001	MFM001	0.118953	CW29806
	52	Mycobacteroides sp. CBMA 271	CBMA271	0.117522	CW29806
	52	Mycolicibacter sp. MYC017	MYC017	0.116788	CW29806
	52	Mycobacteroides salmoniphilum	SC	0.115929	CW29806
	52	Mycobacterium palauense	CECT 8779	0.1109	CW29806
	52	Mycobacterium talmoniae	MO-5499	0.110764	CW29806
	52	Mycolicibacterium chitae	JCM 12403	0.109974	CW29806
	52	Mycobacterium sp. E802	E802	0.105759	CW29806
	52	Mycolicibacterium parafortuitum	CCUG 20999	0.104895	CW29806
	52	Mycobacterium sp. GA-1841	GA-1841	0.103771	CW29806
	52	Mycobacterium fragae	DSM 45731	0.103307	CW29806
	53	Mycobacteroides abscessus subsp. massiliense	922	1	CW29809
	53	Mycobacteroides abscessus	G173	1	CW29809
	53	Mycobacteroides abscessus subsp. bolletii	137	0.947368	CW29809
	53	Mycobacteroides abscessus subsp. abscessus	A478	0.946938	CW29809
	53	Mycobacteroides immunogenum	SMUC14	0.384263	CW29809
	53	Mycobacteroides chelonae	ATCC 35752	0.269401	CW29809
	53	[Mycobacterium] chelonae subsp. chelonae	DSM 43804	0.268247	CW29809
	53	Mycobacteroides saopaulense	8489	0.26211	CW29809
	53	Mycobacteroides sp. H003	H003	0.258224	CW29809
	53	Mycobacteroides sp. H063	H063	0.258224	CW29809
	53	Mycobacteroides sp. H070	H070	0.258224	CW29809
	53	Mycobacteroides sp. H079	H079	0.258224	CW29809
	53	Mycobacteroides sp. H092	H092	0.258224	CW29809
	53	Mycobacteroides sp. H101	H101	0.258224	CW29809
	53	Mycobacteroides sp. H110	H110	0.258224	CW29809
	53	Mycobacteroides sp. HXVII	HXVII	0.258224	CW29809
	53	Mycobacteroides sp. HXXIII	HXXIII	0.258224	CW29809
	53	[Mycobacterium] stephanolepidis	NJB0901	0.254858	CW29809
	53	Mycobacteroides sp. H001	H001	0.253989	CW29809
	53	Mycobacteroides sp. H002	H002	0.253989	CW29809
	53	Mycobacteroides sp. H054	H054	0.253989	CW29809
	53	Mycobacteroides sp. H072	H072	0.253989	CW29809
	53	[Mycobacterium] chelonae subsp. gwanakae	MOTT36W	0.253187	CW29809
	53	Mycobacteroides franklinii	9917	0.168423	CW29809
	53	Mycobacterium sp. 20KCMC460	20KCMC460	0.159232	CW29809
	53	Mycobacterium sp. IWGMT90018-18076	IWGMT90018	0.148565	CW29809
	53	Mycobacterium kyorinense	HF1629	0.137016	CW29809
	53	Mycobacterium avium subsp. paratuberculosis	Telford	0.12523	CW29809
	53	Mycobacteroides sp. LB1	LB1	0.121858	CW29809
	53	Mycobacteroides sp. CBMA 326	CBMA 326	0.119157	CW29809
	53	Mycobacteroides sp. CBMA 271	CBMA271	0.118454	CW29809
	53	Mycobacteroides salmoniphilum	CCUG 60883	0.116382	CW29809
	53	Mycobacterium tuberculosis	2.2	0.115303	CW29809
	53	Mycobacterium sp. E802	E802	0.10813	CW29809
	53	Mycobacterium lacus	DSM 44577	0.107676	CW29809
	53	Mycobacterium avium subsp. hominissuis	GM21	0.107437	CW29809
	53	Mycolicibacter sp. MYC017	MYC017	0.106844	CW29809
	53	Mycobacterium kansasii	BR8837	0.105864	CW29809
	53	Mycobacterium sp. NS-7484	NS-7484	0.10586	CW29809
	53	Mycobacterium palauense	CECT 8779	0.105493	CW29809
	53	Mycolicibacterium parafortuitum	CCUG 20999	0.101852	CW29809
	54	Mycobacterium avium subsp. hominissuis	TR-M-4	0.978623	CW23486
	54	Mycobacterium avium	10-5581	0.955484	CW23486
	54	Mycobacterium bouchedurhonense	DSM 45439	0.794671	CW23486
	54	Mycobacterium avium subsp. avium	ATCC 25291	0.784741	CW23486
	54	Mycobacterium timonense	CCUG 56329	0.762643	CW23486
	54	Mycobacterium avium subsp. silvaticum	ATCC 49884	0.755996	CW23486
	54	Mycobacterium avium subsp. paratuberculosis	E1	0.724399	CW23486
