# Supplementary material for: mlstverse-web: advancing real-time identification of mycobacteria from sputum using targeted sequencing NALC-Seq
Source: Funct Integr Genomics. 2025 May 21;25(1):105. doi: 10.1007/s10142-025-01609-x (PMC12095390; doi:10.1007/s10142-025-01609-x)
Supplement: Supplementary file 5 — Supplementary file5 (XLSX 17 KB) [file 10142_2025_1609_MOESM5_ESM.xlsx]

## Sheet: Sheet1
Supplementary Table 5. List of detectable mycobacterial species and subspecies in mlstverse database.
	Detectable species by designed probes	(sub)species in DB of mlstverse
Total number of species	186	389
	Mycobacterium abscessus	[Mycobacterium] chelonae subsp. chelonae
	Mycobacterium acapulcensis	[Mycobacterium] chelonae subsp. gwanakae
	Mycobacterium africanum	[Mycobacterium] fortunisiensis
	Mycobacterium agri	[Mycobacterium] stephanolepidis
	Mycobacterium aichiense	Mycobacterium ahvazicum
	Mycobacterium algericum	Mycobacterium alsense
	Mycobacterium alsense	Mycobacterium angelicum
	Mycobacterium alvei	Mycobacterium aquaticum
	Mycobacterium angelicum	Mycobacterium arosiense
	Mycobacterium anyangense	Mycobacterium asiaticum
	Mycobacterium aquaticum	Mycobacterium attenuatum
	Mycobacterium arabiense	Mycobacterium avium
	Mycobacterium aromaticivorans	Mycobacterium avium subsp. avium
	Mycobacterium arosiense	Mycobacterium avium subsp. hominissuis
	Mycobacterium arupense	Mycobacterium avium subsp. paratuberculosis
	Mycobacterium asiaticum	Mycobacterium basiliense
	Mycobacterium aubagnense	Mycobacterium bohemicum
	Mycobacterium aurum	Mycobacterium botniense
	Mycobacterium austroafricanum	Mycobacterium bouchedurhonense
	Mycobacterium avium	Mycobacterium bourgelatii
	Mycobacterium bacteremicum	Mycobacterium branderi
	Mycobacterium boenickei	Mycobacterium canettii
	Mycobacterium bohemicum	Mycobacterium celatum
	Mycobacterium botniense	Mycobacterium colombiense
	Mycobacterium bouchedurhonense	Mycobacterium conspicuum
	Mycobacterium bourgelatii	Mycobacterium cookii
	Mycobacterium bovis	Mycobacterium crocinum
	Mycobacterium branderi	Mycobacterium decipiens
	Mycobacterium brisbanense	Mycobacterium diernhoferi
	Mycobacterium brumae	Mycobacterium dioxanotrophicus
	Mycobacterium canariasense	Mycobacterium doricum
	Mycobacterium canettii	Mycobacterium europaeum
	Mycobacterium canettii	Mycobacterium florentinum
	Mycobacterium caprae	Mycobacterium fragae
	Mycobacterium celatum	Mycobacterium frederiksbergense
	Mycobacterium celeriflavum	Mycobacterium gastri
	Mycobacterium chelonae	Mycobacterium genavense
	Mycobacterium chimaera	Mycobacterium goodii
	Mycobacterium chitae	Mycobacterium gordonae
	Mycobacterium chlorophenolicum	Mycobacterium grossiae
	Mycobacterium chubuense	Mycobacterium haemophilum
	Mycobacterium colombiense	Mycobacterium heckeshornense
	Mycobacterium conceptionense	Mycobacterium heidelbergense
	Mycobacterium confluentis	Mycobacterium helveticum
	Mycobacterium conspicuum	Mycobacterium heraklionense
	Mycobacterium cookii	Mycobacterium hodleri
	Mycobacterium cosmeticum	Mycobacterium holsaticum
	Mycobacterium diernhoferi	Mycobacterium innocens
	Mycobacterium dioxanotrophicus	Mycobacterium interjectum
	Mycobacterium doricum	Mycobacterium intermedium
	Mycobacterium duvalii	Mycobacterium intracellulare
	Mycobacterium elephantis	Mycobacterium intracellulare subsp. chimaera
	Mycobacterium engbaekii	Mycobacterium intracellulare subsp. intracellulare
	Mycobacterium europaeum	Mycobacterium intracellulare subsp. yongonense
	Mycobacterium fallax	Mycobacterium kansasii
	Mycobacterium farcinogenes	Mycobacterium koreense
	Mycobacterium flavescens	Mycobacterium kubicae
	Mycobacterium florentinum	Mycobacterium kyogaense
	Mycobacterium fortuitum	Mycobacterium kyorinense
	Mycobacterium fragae	Mycobacterium lacus
	Mycobacterium franklinii	Mycobacterium lehmannii
	Mycobacterium gadium	Mycobacterium lentiflavum
	Mycobacterium gallinarum	Mycobacterium leprae
	Mycobacterium gastri	Mycobacterium lepromatosis
	Mycobacterium genavense	Mycobacterium malmoense
	Mycobacterium gilvum	Mycobacterium mantenii
	Mycobacterium goodii	Mycobacterium marinum
	Mycobacterium gordonae	Mycobacterium marseillense
	Mycobacterium grossiae	Mycobacterium montefiorense
	Mycobacterium haemophilum	Mycobacterium mungi
	Mycobacterium hassiacum	Mycobacterium nebraskense
	Mycobacterium heckeshornense	Mycobacterium neglectum
	Mycobacterium heidelbergense	Mycobacterium neumannii
	Mycobacterium helvum	Mycobacterium noviomagense
	Mycobacterium heraklionense	Mycobacterium novum
	Mycobacterium hiberniae	Mycobacterium numidiamassiliense
	Mycobacterium hippocampi	Mycobacterium orygis
	Mycobacterium holsaticum	Mycobacterium ostraviense
	Mycobacterium houstonense	Mycobacterium palauense
	Mycobacterium icosiumassiliensis	Mycobacterium pallens
	Mycobacterium immunogenum	Mycobacterium palustre
	Mycobacterium indicus pranii	Mycobacterium paraense
	Mycobacterium insubricum	Mycobacterium paraffinicum
	Mycobacterium interjectum	Mycobacterium paragordonae
	Mycobacterium intermedium	Mycobacterium paraintracellulare
	Mycobacterium intracellulare	Mycobacterium paraseoulense
	Mycobacterium iranicum	Mycobacterium paraterrae
	Mycobacterium kansasii	Mycobacterium parmense
	Mycobacterium komanii	Mycobacterium persicum
	Mycobacterium koreense	Mycobacterium pseudokansasii
	Mycobacterium kubicae	Mycobacterium pseudoshottsii
	Mycobacterium kumamotonense	Mycobacterium rhizamassiliense
	Mycobacterium kyorinense	Mycobacterium riyadhense
	Mycobacterium lacus	Mycobacterium rufum
	Mycobacterium lehmannii	Mycobacterium saskatchewanense
	Mycobacterium lentiflavum	Mycobacterium scrofulaceum
	Mycobacterium liflandii	Mycobacterium senegalense
	Mycobacterium litorale	Mycobacterium senriense
	Mycobacterium llatzerense	Mycobacterium seoulense
	Mycobacterium longobardum	Mycobacterium sherrisii
	Mycobacterium madagascariense	Mycobacterium shigaense
	Mycobacterium mageritense	Mycobacterium shimoidei
	Mycobacterium malmesburyense	Mycobacterium shinjukuense
	Mycobacterium malmoense	Mycobacterium shottsii
	Mycobacterium mantenii	Mycobacterium simiae
	Mycobacterium marinum	Mycobacterium simulans
	Mycobacterium marseillense	Mycobacterium sp. 1081908.1
	Mycobacterium microti	Mycobacterium sp. 1100029.7
	Mycobacterium minnesotense	Mycobacterium sp. 1164966.3
	Mycobacterium monacense	Mycobacterium sp. 1165178.9
	Mycobacterium moriokaense	Mycobacterium sp. 1165196.3
	Mycobacterium mucogenicum	Mycobacterium sp. 1245111.1
	Mycobacterium mungi	Mycobacterium sp. 1245499.0
	Mycobacterium murale	Mycobacterium sp. 1245801.1
	Mycobacterium nebraskense	Mycobacterium sp. 1245805.9
	Mycobacterium neoaurum	Mycobacterium sp. 1245852.3
	Mycobacterium neumannii	Mycobacterium sp. 1274761.0
	Mycobacterium neworleansense	Mycobacterium sp. 1423905.2
	Mycobacterium nonchromogenicum	Mycobacterium sp. 1465703.0
	Mycobacterium noviomagense	Mycobacterium sp. 1482292.6
	Mycobacterium novocastrense	Mycobacterium sp. 1554424.7
	Mycobacterium novum	Mycobacterium sp. 20KCMC460
	Mycobacterium obuense	Mycobacterium sp. 3519A
	Mycobacterium orygis	Mycobacterium sp. 4858
	Mycobacterium palustre	Mycobacterium sp. 852002-10029_SCH5224772
	Mycobacterium paraense	Mycobacterium sp. 852002-30065_SCH5024008
	Mycobacterium paraffinicum	Mycobacterium sp. 852002-40037_SCH5390672
	Mycobacterium parafortuitum	Mycobacterium sp. 852002-50816_SCH5313054-b
	Mycobacterium paragordonae	Mycobacterium sp. 852002-51057_SCH5723018
	Mycobacterium paraintracellulare	Mycobacterium sp. 852002-51152_SCH6134967
	Mycobacterium parascrofulaceum	Mycobacterium sp. 852002-51163_SCH5372311
	Mycobacterium paraseoulense	Mycobacterium sp. 852002-51613_SCH5001154
	Mycobacterium parmense	Mycobacterium sp. 852002-51971_SCH5477799-a
	Mycobacterium peregrinum	Mycobacterium sp. 852002-53434_SCH5985345
	Mycobacterium persicum	Mycobacterium sp. 852013-51886_SCH5428379
	Mycobacterium phlei	Mycobacterium sp. 852014-50255_SCH5639931
	Mycobacterium phocaicum	Mycobacterium sp. 852014-52144_SCH5372336
	Mycobacterium pinnipedii	Mycobacterium sp. 852014-52450_SCH5900713
	Mycobacterium porcinum	Mycobacterium sp. ACS1612
	Mycobacterium poriferae	Mycobacterium sp. ACS4054
	Mycobacterium pseudoshottsii	Mycobacterium sp. AT1
	Mycobacterium psychrotolerans	Mycobacterium sp. AZCC_0083
	Mycobacterium pulveris	Mycobacterium sp. CnD-18-1
	Mycobacterium rhodesiae	Mycobacterium sp. DBP42
	Mycobacterium riyadhense	Mycobacterium sp. DL440
	Mycobacterium rutilum	Mycobacterium sp. DL592
	Mycobacterium salmoniphilum	Mycobacterium sp. E1214
	Mycobacterium saopaulense	Mycobacterium sp. E1319
	Mycobacterium sarraceniae	Mycobacterium sp. E1386
	Mycobacterium saskatchewanense	Mycobacterium sp. E1715
	Mycobacterium scrofulaceum	Mycobacterium sp. E1747
	Mycobacterium sediminis	Mycobacterium sp. E183
	Mycobacterium senegalense	Mycobacterium sp. E188
	Mycobacterium senuense	Mycobacterium sp. E2238
	Mycobacterium seoulense	Mycobacterium sp. E2327
	Mycobacterium septicum	Mycobacterium sp. E2462
	Mycobacterium setense	Mycobacterium sp. E2479
	Mycobacterium sherrisii	Mycobacterium sp. E2497
	Mycobacterium shigaense	Mycobacterium sp. E2699
	Mycobacterium shimoidei	Mycobacterium sp. E2733
	Mycobacterium shinjukuense	Mycobacterium sp. E2989
	Mycobacterium shottsii	Mycobacterium sp. E3198
	Mycobacterium simiae	Mycobacterium sp. E3247
	Mycobacterium sinense	Mycobacterium sp. E3251
	Mycobacterium smegmatis	Mycobacterium sp. E3298
	Mycobacterium sphagni	Mycobacterium sp. E3305
	Mycobacterium stephanolepidis	Mycobacterium sp. E3339
	Mycobacterium stomatepiae	Mycobacterium sp. E342
	Mycobacterium suricattae	Mycobacterium sp. E735
	Mycobacterium szulgai	Mycobacterium sp. E740
	Mycobacterium talmoniae	Mycobacterium sp. E787
	Mycobacterium terrae	Mycobacterium sp. E796
	Mycobacterium thermoresistibile	Mycobacterium sp. E802
	Mycobacterium timonense	Mycobacterium sp. EPa45
	Mycobacterium tokaiense	Mycobacterium sp. GA-1285
	Mycobacterium triplex	Mycobacterium sp. GA-1841
	Mycobacterium triviale	Mycobacterium sp. GA-2829
	Mycobacterium tuberculosis	Mycobacterium sp. IDR2000157661
	Mycobacterium tusciae	Mycobacterium sp. IEC1808
	Mycobacterium ulcerans	Mycobacterium sp. IS-1264
	Mycobacterium vaccae	Mycobacterium sp. IS-2888
	Mycobacterium vanbaalenii	Mycobacterium sp. IS-836
	Mycobacterium vulneris	Mycobacterium sp. ITM-2016-00316
	Mycobacterium wolinskyi	Mycobacterium sp. ITM-2016-00318
	Mycobacterium xenopi	Mycobacterium sp. IWGMT90018-18076
	Mycobacterium yongonense	Mycobacterium sp. MAC_011194_8550
		Mycobacterium sp. MAC_080597_8934
		Mycobacterium sp. MAG1
		Mycobacterium sp. Marseille-P9652
		Mycobacterium sp. MFM001
		Mycobacterium sp. MS1601
		Mycobacterium sp. MYCO198283
		Mycobacterium sp. NAZ190054
		Mycobacterium sp. NS-7484
		Mycobacterium sp. OAS707
		Mycobacterium sp. P7213
		Mycobacterium sp. PS03-16
		Mycobacterium sp. PYR15
		Mycobacterium sp. QGD 101
		Mycobacterium sp. Root135
		Mycobacterium sp. Root265
		Mycobacterium sp. shizuoka-1
		Mycobacterium sp. SM1
		Mycobacterium sp. SP-6446
		Mycobacterium sp. TKK-01-0059
		Mycobacterium sp. UM_11
		Mycobacterium sp. UM_3
		Mycobacterium sp. UM_Kg27
		Mycobacterium sp. UM_NZ2
		Mycobacterium sp. URHB0044
		Mycobacterium sp. WUMAC-025
		Mycobacterium sp. WUMAC-067
		Mycobacterium sp. WY10
		Mycobacterium sp. Y57
		Mycobacterium sp. YC-RL4
		Mycobacterium spongiae
		Mycobacterium stomatepiae
		Mycobacterium syngnathidarum
		Mycobacterium szulgai
		Mycobacterium talmoniae
		Mycobacterium terramassiliense
		Mycobacterium timonense
		Mycobacterium triplex
		Mycobacterium tuberculosis
		Mycobacterium tuberculosis subsp. tuberculosis
		Mycobacterium uberis
		Mycobacterium ulcerans
		Mycobacterium ulcerans subsp. shinshuense
		Mycobacterium vicinigordonae
		Mycobacterium virginiense
		Mycobacterium vulneris
		Mycobacterium xenopi
		Mycobacteroides abscessus
		Mycobacteroides abscessus subsp. abscessus
		Mycobacteroides abscessus subsp. bolletii
		Mycobacteroides abscessus subsp. massiliense
		Mycobacteroides chelonae
		Mycobacteroides franklinii
		Mycobacteroides immunogenum
		Mycobacteroides salmoniphilum
		Mycobacteroides saopaulense
		Mycobacteroides sp. CBMA 271
		Mycobacteroides sp. CBMA 326
		Mycobacteroides sp. H001
		Mycobacteroides sp. H002
		Mycobacteroides sp. H003
		Mycobacteroides sp. H054
		Mycobacteroides sp. H063
		Mycobacteroides sp. H070
		Mycobacteroides sp. H072
		Mycobacteroides sp. H079
		Mycobacteroides sp. H092
		Mycobacteroides sp. H101
		Mycobacteroides sp. H110
		Mycobacteroides sp. HXVII
		Mycobacteroides sp. HXXIII
		Mycobacteroides sp. LB1
		Mycolicibacillus parakoreensis
		Mycolicibacillus trivialis
		Mycolicibacter acidiphilus
		Mycolicibacter algericus
		Mycolicibacter arupensis
		Mycolicibacter engbaekii
		Mycolicibacter hiberniae
		Mycolicibacter icosiumassiliensis
		Mycolicibacter kumamotonensis
		Mycolicibacter longobardus
		Mycolicibacter minnesotensis
		Mycolicibacter nonchromogenicus
		Mycolicibacter senuensis
		Mycolicibacter sinensis
		Mycolicibacter sp. MYC017
		Mycolicibacter sp. MYC098
		Mycolicibacter sp. MYC101
		Mycolicibacter sp. MYC123
		Mycolicibacter sp. MYC340
		Mycolicibacter terrae
		Mycolicibacterium agri
		Mycolicibacterium aichiense
		Mycolicibacterium alvei
		Mycolicibacterium anyangense
		Mycolicibacterium arabiense
		Mycolicibacterium aromaticivorans
		Mycolicibacterium aubagnense
		Mycolicibacterium aurum
		Mycolicibacterium austroafricanum
		Mycolicibacterium bacteremicum
		Mycolicibacterium baixiangningiae
		Mycolicibacterium boenickei
		Mycolicibacterium brisbanense
		Mycolicibacterium brumae
		Mycolicibacterium canariasense
		Mycolicibacterium celeriflavum
		Mycolicibacterium chitae
		Mycolicibacterium chlorophenolicum
		Mycolicibacterium chubuense
		Mycolicibacterium conceptionense
		Mycolicibacterium confluentis
		Mycolicibacterium cosmeticum
		Mycolicibacterium duvalii
		Mycolicibacterium elephantis
		Mycolicibacterium fallax
		Mycolicibacterium farcinogenes
		Mycolicibacterium flavescens
		Mycolicibacterium fluoranthenivorans
		Mycolicibacterium fortuitum
		Mycolicibacterium fortuitum subsp. acetamidolyticum
		Mycolicibacterium fortuitum subsp. fortuitum
		Mycolicibacterium gadium
		Mycolicibacterium gilvum
		Mycolicibacterium hassiacum
		Mycolicibacterium helvum
		Mycolicibacterium hippocampi
		Mycolicibacterium houstonense
		Mycolicibacterium insubricum
		Mycolicibacterium iranicum
		Mycolicibacterium komanii
		Mycolicibacterium lacusdiani
		Mycolicibacterium litorale
		Mycolicibacterium llatzerense
		Mycolicibacterium lutetiense
		Mycolicibacterium madagascariense
		Mycolicibacterium mageritense
		Mycolicibacterium malmesburyense
		Mycolicibacterium mengxianglii
		Mycolicibacterium monacense
		Mycolicibacterium moriokaense
		Mycolicibacterium mucogenicum
		Mycolicibacterium murale
		Mycolicibacterium neoaurum
		Mycolicibacterium neworleansense
		Mycolicibacterium nivoides
		Mycolicibacterium novocastrense
		Mycolicibacterium obuense
		Mycolicibacterium parafortuitum
		Mycolicibacterium peregrinum
		Mycolicibacterium phlei
		Mycolicibacterium phocaicum
		Mycolicibacterium poriferae
		Mycolicibacterium psychrotolerans
		Mycolicibacterium pulveris
		Mycolicibacterium rhodesiae
		Mycolicibacterium rutilum
		Mycolicibacterium sarraceniae
		Mycolicibacterium sediminis
		Mycolicibacterium septicum
		Mycolicibacterium setense
		Mycolicibacterium smegmatis
		Mycolicibacterium sp. 018/SC-01/001
		Mycolicibacterium sp. BK556
		Mycolicibacterium sp. BK607
		Mycolicibacterium sp. BK634
		Mycolicibacterium sp. CBMA 213
		Mycolicibacterium sp. CBMA 226
		Mycolicibacterium sp. CBMA 230
		Mycolicibacterium sp. CBMA 234
		Mycolicibacterium sp. CBMA 247
		Mycolicibacterium sp. CBMA 293
		Mycolicibacterium sp. CBMA 294
		Mycolicibacterium sp. CBMA 295
		Mycolicibacterium sp. CBMA 311
		Mycolicibacterium sp. CBMA 329
		Mycolicibacterium sp. CBMA 331
		Mycolicibacterium sp. CBMA 334
		Mycolicibacterium sp. CBMA 335
		Mycolicibacterium sp. CBMA 360
		Mycolicibacterium sp. CBMA 361
		Mycolicibacterium sp. CH28
		Mycolicibacterium sp. CR10
		Mycolicibacterium sp. GESEQ-9
		Mycolicibacterium sp. GF69
		Mycolicibacterium sp. NCC-Tsukiji
		Mycolicibacterium sp. OfavD-34-C
		Mycolicibacterium sp. P1-18
		Mycolicibacterium sp. P9-22
		Mycolicibacterium sp. P9-64
		Mycolicibacterium sp. PAM1
		Mycolicibacterium sp. S2-37
		Mycolicibacterium sp. TY66
		Mycolicibacterium sp. TY81
		Mycolicibacterium sphagni
		Mycolicibacterium stellerae
		Mycolicibacterium thermoresistibile
		Mycolicibacterium tokaiense
		Mycolicibacterium tusciae
		Mycolicibacterium vaccae
		Mycolicibacterium vanbaalenii
		Mycolicibacterium vinylchloridicum
		Mycolicibacterium wolinskyi
